# Supplementary material for: Wearable Technologies for Health Promotion and Disease Prevention in Older Adults: Systematic Scoping Review and Evidence Map
Source: J Med Internet Res. 2025 Jun 24;27:e69077. doi: 10.2196/69077 (PMC12238792; doi:10.2196/69077)
Supplement: Multimedia Appendix 4 [file jmir_v27i1e69077_app4.xlsx]

## Sheet: Sheet1 (2)
No	1_First_author	2_Publication_year	3_Corresponding_author_region	4_Title	5_Funding_reported	6_Primary_design	7_Sudy_design	8_Paticipants	9_Pactipate Age	10_Pactipate Age	11_Sample_size	12_Health_status	13_Diagnosis	14_Measured biosignals	15_Sensor	16_Sensor placement	17_Use of algorithms	18_Performance measures used	19_Evaluation results	20_Health _target_parameter
1	Choi J	2022	Korea	Depressed Mood Prediction of Elderly People with a Wearable Band	Yes	Yes	Application design study	Single-household elderly people	≥65	74-86	14	Yes	-	Physical activity measures, skin temperature, cheart rate, electrodermal activity	Photoplethysmogram, Accelerometer, Electrodermal activity, temperature sensor	Band	K-Nearest Neighbors, Decition Tree, Random Forest ,Gradient Boost, XG Boost, Multilayer Perceptron	Accuracy, Recall, F1- score	Feasibility	Depression detection
2	Kim H	2019	Korea	Depression Prediction by Using Ecological Momentary Assessment, Actiwatch Data, and Machine Learning: Observational Study on Older Adults Living Alone	Yes	Yes	Application design study	Older adults living alone	≥65	78 ± 5.24	47	No	Depressive symptoms	Physical activity measures, sleep measures	Photoplethysmogram, Accelerometer, Electrodermal activity, temperature sensor	Wrist	Logit, Decition Tree, Boosted trees, Random forest	Accuracy, Precision, Recall (or sensitivity), Specificity, F1- score, AUC	Feasibility	Depression detection
3	Nath RK	2021	USA	Machine Learning-Based Anxiety Detection in Older Adults Using Wristband Sensors and Context Feature	Yes	Yes	Application design study	Older adults	60-80	73.36 ± 5.25	41	Yes	-	Electrodermal activity, cardiovascular activity	Electrodermal Activity, Blood Volume Pluse	Wrist	Random Forest, Logistic Regression, Support Vector Machine	F1-score, Accuracy	Feasibility	Anxiety detection
4	Alharbi M	2016	Australia	Validation of Fitbit-Flex as a measure of free-living physical activity in a community-based phase III cardiac rehabilitation population	Yes	Yes	Application design study	Older adults	-	65.6 ± 6.9	48	No	Heart disease	Physical activity measures	Accelerometer	Wrist,Waist	-	-	Feasibility	To improve physical activity
5	Burton E	2018	Australia	Reliability and validity of two fitness tracker devices in the laboratory and home environment for older community-dwelling people	Yes	Yes	Application design study	Community-dwelling elderly persons	≥65	74.2 ± 5.8	31	Yes	-	Step count, physical activity measures, sleep measures	Accelerometer	Band	-	-	Feasibility	To improve physical activity
6	Compagnat M	2018	France	Validity of the Actigraph GT3x and influence of the sensor positioning for the assessment of active energy expenditure during four activities of daily living in stroke subjects	Yes	Yes	Application design study	Older adults	-	64.4 ± 14.4; 67.8 ±11.6	46	No	Stroke	Active energy expenditure	Accelerometer	Wrist, Ankle	-	RMSE	Feasibility	To improve physical activity
7	Lamont RM	2018	Australia	Accuracy of wearable physical activity trackers in people with Parkinson's disease	Yes	Yes	Application design study	Older adults	-	68.8 ± 8	32	No	Parkinson	Step count, physical activity measures	Accelerometer	Wrist, thigh	-	Absolute Percentage Error (APE), Limits of agreement (LOA)	Feasibility	To improve physical activity
8	Magistro D	2018	UK	Validation of the ADAMO Care Watch for step counting in older adults	Yes	Yes	Application design study	Older adults	≥65	75 ± 7	20	Yes	-	Step count	Accelerometer	Wrist	-	Accuracy	Feasibility	To improve physical activity
9	Mandigout S	2017	France	Can energy expenditure be accurately assessed using accelerometry-based wearable motion detectors for physical activity monitoring in post-stroke patients in the subacute phas	Yes	Yes	Application design study	Older adults	-	68.2 ± 13.9	24	No	Stroke	Gait characteristics	Accelerometer	Ankle, hip,wrist,arm,neck,hip	-	-	Feasibility	To monitor of ambulatory activity and activities of daily life
10	Cooper C	2018	USA	The impact of wearable motion sensing technology on physical activity in older adults	Yes	No	Systematic review	Older adults	≥65	-	975	Both	-	-	-	-	-	-	Effectiveness	To improve physical activity
11	Larsen RT	2019	Denmark	Physical activity monitors to enhance amount of physical activity in older adults– a systematic review and meta-analysis	Yes	No	Systematic review	Older adults	≥65	-	2783	-	-	-	-	-	-	-	Effectiveness	To improve physical activity
12	Liu JY	2020	China	The effectiveness of a wearable activity tracker (WAT)-based intervention to improve physical activity levels in sedentary older adults: A systematic review and meta-analysis	Yes	No	Systematic review	Older adults	＞55	-	-	Both	-	-	-	-	-	-	Effectiveness	To improve physical activity
13	J SO	2020	Australia	Effect of interventions using physical activity trackers on physical activity in people aged 60 years and over: a systematic review and meta-analysis.	Yes	No	Systematic review	Older adults	≥60	-	2766	-	-	-	-	-	-	-	Effectiveness	-
14	Chang YT	2019	China	Physical Activity and Cognitive Function in Mild Cognitive Impairment	Yes	Yes	Observational study	Older adults	-	69.7 ± 8	54	No	MCI	Day-level data of step counts, distance, calorie expenditure	Accelerometer	Wrist	-	-	Feasibility	To record physical activity
15	Grimes L	2019	UK	Accelerometery as a measure of modifiable physical activity in high-risk elderly preoperative patients: a prospective observational pilot study	No	Yes	Observational study	Older adults	≥65	79.9 ± 5.6	35	No	Other	Physical activity measures	Accelerometer	Wrist	-	-	Effectiveness, acceptability	To improve physical activity
16	Jonker LT	2020	Netherlands	Postoperative recovery of accelerometer-based physical activity in older cancer patients	Yes	Yes	Observational study	Older adults	≥65	73 ± 5.4	50	No	Cancer	Physical activity measures	Accelerometer	Wrist	-	-	Feasibility	-
17	Kabbach EZ	2017	Brazil	Increased parasympathetic cardiac modulation in patients with acute exacerbation of COPD: how should we interpret it?	No	Yes	Observational study	Older adults	-	70.31± 10.11	32	No	COPD	Heart rate , R-wave peak intervals in ms (RRi)	Electrocardiogram sensor	Chest	-	-	Feasibility	Assessing by heart rate
18	Kimura N	2020	Japan	Association of Modifiable Lifestyle Factors With Cortical Amyloid Burden and Cerebral Glucose Metabolism in Older Adults With Mild Cognitive Impairment	Yes	Yes	Observational study	Older adults	≥65	75.7 ± 5.8	855	Both	MCI	Step count, conversation time, various sleep parameters	Accelerometer, Sound Sensor	Wrist	-	-	Feasibility	Measuring various lifestyle parameters
19	Lim SER	2018	UK	Physical activity among hospitalised older people: insights from upper and lower limb accelerometry	Yes	Yes	Observational study	Hospitalised older people	≥70	87.8 ± 4.8	38	No	-	Physical activity measures	Accelerometer	Wrist, ankle	-	-	Effectiveness, acceptability	Measuring quantity and daily pattern of physical activity
20	Pradhan S	2019	USA	Quantifying physical activity in early Parkinson disease using a commercial activity monitor	Yes	Yes	Observational study	Older adults	≥65	-	60	No	Parkinson	Physical activity measures	Accelerometer	Wrist	-	-	Effectiveness, adherence, user experience	Measuring physical activity
21	Yang Y	2019	Canada	Fall Risk Classification in Community-Dwelling Older Adults Using a Smart Wrist-Worn Device and the Resident Assessment Instrument-Home Care: Prospective Observational Study	Yes	Yes	Observational study	Community-dwelling elderly persons	≥65	76.0 ± 7.2	40	Yes	-	Physical activity measures, heart rate, sleep measures	Accelerometer	Wrist	Logistic Regression, Decision tree, Rrandom forest	Accuracy, Recall, Precision, F1- score	Effectiveness	Fall risk classification
22	Lin LF	2018	China	Feasibility and efficacy of wearable devices for upper limb rehabilitation in patients with chronic stroke: a randomized controlled pilot study	No	Yes	RCT	Older adults	-	-	20	No	Stroke	Angular displacement of the shoulder joint	Accelerometer, Gyroscope	Arm	-	-	Effectiveness, feasibility	To promote patients with stroke functional exercise
23	Widyastuti K	2018	Indonesia	Benefits and costs of home pedometer assisted physical activity in patients with COPD. A preliminary randomized controlled trial	No	Yes	RCT	Older adults	-	68.3 ±6.7; 61.2 ± 6.7	36	No	COPD	Step count	Accelerometer	-	-	-	Effectiveness, cost	To supervised exercise training programs in patients with COPD
24	Ward S	2021	UK	Adherence to walking exercise prescription during pulmonary rehabilitation in COPD with a commercial activity monitor: a feasibility trial	No	Yes	Observational study	Older adults	-	66.3±7.0	19	No	COPD	Physical activity measures	Accelerometer	waistband, front trouser pocket , bra	-	-	Feasibility, adherence	Adherence to walking exercise prescription
25	Tunur T	2020	USA	Augmented reality-based dance intervention for individuals with Parkinson’s disease: A pilot study	No	Yes	Pilot study	Older adults	-	69 ± 5.5	7	No	Parkinson	Functional mobility	-	Head	-	-	Feasibility, safety, acceptability	To improve mobility and balance
26	Santala OE	2021	Finland	Necklace-embedded electrocardiogram for the detection and diagnosis of atrial fibrillation	No	Yes	Application design study	-	-	61.5 ± 18.1; 72.7 ± 14.1	145	No	Atrial fibrillation	Electrocardiogram	ECG	Neck	-	-	Feasibility	Detection and diagnosis of AF
27	Zhang S	2021	China	The Auxiliary Diagnostic Value of a Novel Wearable Electrocardiogram-Recording System for Arrhythmia Detection: Diagnostic Trial	No	Yes	Diagnostic Trial	Older adults	-	78 ± 10	291	No	Atrial fibrillation	Electrocardiogram	ECG	Wrist, Chest	-	Sensitivity, Specificity, Accuracy	Feasibility	To diagnose arrhythmia in older patients
28	Heo NJ	2020	USA	Chronic kidney disease and undiagnosed atrial fbrillation in individuals with diabetes	No	Yes	Observational study	-	＞65	70.9 ± 6.7	608	No	Diabetes	Electrocardiogram	ECG	Chest	-	-	Effectiveness	To screen AF in individuals with diabetes
29	Reverberi C	2019	Italy	The RITMIA+ Smartphone App for Automated Detection ofAtrial Fibrillation: Accuracy in Consecutive Patients Undergoing Elective Electrical Cardioversion	No	Yes	Observational study	-	-	66.2 ± 10.7	95	No	Atrial fibrillation	Heart rate	ECG	Chest	-	Sensitivity, Specifcity	Feasibility	To screen AF
30	Proesmans T	2019	Belgium	Mobile Phone–Based Use of the Photoplethysmography Technique to Detect Atrial Fibrillation in Primary Care: Diagnostic Accuracy Study of the FibriCheck App	No	Yes	Diagnostic Trial	Older adults	＞65	77 ± 8.0	241	No	Atrial fibrillation	Electrocardiogram, photoplethysmography	Photoplethysmography, Electrocardiography	Chest	Other	Sensitivity, Specificity	Feasibility	To detect AF in Primary Care
31	Lown M	2018	UK	Screening for Atrial Fibrillation Using Economical and Accurate Technology (From the SAFETY Study)	No	Yes	Case-control study	-	＞65	73.9 ± 6.1	418	No	Atrial fibrillation	Electrocardiogram, photoplethysmography	Photoplethysmography, Electrocardiography	Chest	Other	Sensitivity, Specificity	Feasibility	To screen AF
32	Chan NY	2018	China	Effectiveness of a Non-governmental Organization-led Large-scale Community Atrial Fibrillation Screening Program Using Smartphone Electrocardiogram: An Observational Cohort Study	No	Yes	Observational study	Older adults	＞65	81.1±7.3; 78.1±8.1	10735	No	Atrial fibrillation	Electrocardiogram	Electrocardiography	Hand	Other	Sensitivity, Specificity	Feasibility	To screen community-based AF
33	Baston C	2014	Italy	Postural strategies assessed with inertial sensors in healthy and parkinsonian subjects	No	Yes	Observational study	Older adults	-	62 ± 6; 6 8± 5; 68 ±7	19	No	Parkinson	Postural stability	Accelerometer	Trunk	-	-	Feasibility	To promote postural strategies performed to attain balance.
34	Fazio P	2013	Italy	Gait measures with a triaxial accelerometer among patients with neurological impairment	No	Yes	Observational study	Older adults	-	-	65	No	Parkinson	Gait characteristics	Accelerometer	Chest	-	-	Feasibility	To evaluate the changes in gait under different neurological disease states
35	Gago MF	2015	Portugal	The effect of levodopa on postural stability evaluated by wearable inertial measurement units for idiopathic and vascular Parkinson’s disease	No	Yes	Case-control study	Older adults	-	73; 77	15	No	Parkinson	Postural stability	Accelerometer, Gayroscope	Knees,trun	-	-	Feasibility	To assesse Parkinson's Syndrome by evaluating posture swinging
36	Hasmann SE	2014	Germany	Instrumented functional reach test differentiates individuals at high risk for Parkinson’s disease from controls	Yes	Yes	Observational study	Older adults	-	65.0 ± 9.4; 63.9 ± 7.3; 62.6 ± 5.0	44	No	Parkinson	Functional reach parameters	Accelerometer	Lower back		AUC, Sensitivity, Specificity	Feasibility	To test differentiates individuals at high risk for Parkinson’s disease
37	Herman T	2014	Israel	Gait and balance in Parkinson's disease subtypes: objective measures and classification considerations	No	Yes	Observational study	-	-	64.95 ± 7.71; 64.64 ± 11.60	110	No	Parkinson	Gait characteristics	Accelerometer, Gyroscope	lower back	-	-	Feasibility	To quantify gait andbalance
38	Armstrong M	2021	UK	Behavioural modification interventions alongside pulmonary rehabilitation improve COPD patients’ experiences of physical activity	Yes	Yes	RCT	-	-	73 ± 9; 71 ± 9	48	No	COPD	Physical activity measures	Accelerometer	-	-	-	Effectiveness, acceptability,feasibility	To improve COPD patients’ experiences of physical activity
39	Brickwood KJ	2021	UK	Effects of Activity Tracker Use With Health Professional Support or Telephone Counseling on Maintenance of Physical Activity and Health Outcomes in Older Adults: Randomized Controlled Trial	Yes	Yes	RCT	Older adults	＞60	72.4 ± 6.4	117	Yes	-	Physical activity measures	Accelerometer	Wrist	-	-	Effectiveness	To support maintain physical activity levels and health outcomes.
40	Lyons EJ	2017	USA	Feasibility and Acceptability of a Wearable Technology Physical Activity Intervention With Telephone Counseling for Mid-Aged and Older Adults: A Randomized Controlled Pilot Trial	Yes	Yes	RCT	Mid-Aged and Older adults	＞55	61.48 ± 5.60	40	Yes	-	Physical activity measures	Accelerometer	Thigh, Knee,Trunk	-	-	Feasibility, acceptability, effectiveness, safety	To increase physical activity and decreasing sedentary behavior
41	Muellmann S	2019	Germany	Effects of two web-based interventions promoting physical activity among older adults compared to a delayed intervention control group in Northwestern Germany: Results of the PROMOTE community-based intervention trial	Yes	Yes	RCT	Older adults	≥65	-	589	Yes	-	Physical activity measures	Accelerometer	Hip	-	-	Effectiveness	To promote physical activity
42	Martínez-Ramírez A	2011	Spain	Frailty assessment based on wavelet analysis during quiet standing balance test	Yes	Yes	Diagnostic Trial	-	-	-	56	No	Frailty	Acceleration data	3D acceleration, 3D rate of turn (rate gyro) and 3D magnetometers	Lumbar spine	-	-	Feasibility	Frailty assessment
43	Theou O	2011	Canada	A comparison of physical activity (PA) assessment tools across levels of frailty	Yes	Yes	Diagnostic Trial	Older adults	63-90	-	50	Yes	-	Physical activity measures, Heart rate, muscle activity	Heart rate monitor, EMG Sensor, and GPS	Chest, Mid abdomen, Wrist	-	-	Effectiveness	Frailty assessment
44	Galán-Mercant A	2013	Spain	Differences in Trunk Accelerometry Between Frail and Nonfrail Elderly Persons in Sit-to-Stand and Stand-to-Sit Transitions Based on a Mobile Inertial Sensor	Yes	Yes	Observational study	Older adults	＞65	83.71 ± 6.37; 70.25 ± 3.32	30	No	Frailty	Joint angle motion	Accelerometer,Gyroscope	-	-	-	Feasibility	To distinguish frail and healthy elderly individuals
45	Greene BR	2013	Ireland	Frailty status can be accurately assessed using inertial sensors and the TUG test	Yes	Yes	Observational study	Community-dwelling elderly persons	-	71.38 ± 6.69; 74.95 ± 7.41; 78.17 ± 6.18	479	No	Frailty	Gait characteristics	Accelerometer, Gyroscope	Shank	-	Accuracy	Feasibility	To classify frailty
46	Toosizadeh N	2014	USA	Influences of Frailty Syndrome on Open-loop and Closed-loop Postural Control Strategy	Yes	Yes	Observational study	Older adults	≥65	-	122	No	Frailty	Three-dimensional angles of ankle and hip joints	Accelerometer, Gyroscope, Magnometer	Ankle, hip joints	-	Sensitivity, Specificity	Feasibility	To classify frailty
47	Toosizadeh N	2015	Arizona	Assessing Upper Extremity Motion: An Innovative Method to Identify Frailty	Yes	Yes	Observational study	Older adults	≥65	-	117	No	Frailty	Three-dimensional angular velocity of the upper arm and forearm segments and ultimately elbow flexion	Accelerometer	Arm,wrist	-	-	Feasibility	To classify frailty
48	Parvaneh S	2017	USA	Postural transitions during activities of daily living could identify frailty status – Application of wearable technology to identify frailty during unsupervised condition	Yes	Yes	Observational study	Community-dwelling elderly persons	≥65	78 ± 8	120	No	Frailty	Body postures	Accelerometer	Sternum	-	-	Feasibility	To classify frailty
49	Schwenk M	2015	USA	Wearable Sensor-Based In-Home Assessment of Gait, Balance, and Physical Activity for Discrimination of Frailty Status: Baseline Results of the Arizona Frailty Cohort Study	Yes	Yes	Observational study	Older adults	≥65	-	125	No	Frailty	Gait charactristics, physical activity measures	Accelerometer, magnetometer, Gyroscope	Shanks, Thighs, lower back.	-	AUC	Feasibility	To classify frailty
50	Jansen FM	2015	Netherlands	Physical Activity in Non-Frail and Frail Older Adults	Yes	Yes	Observational study	Older adults	≥65	73.6 ± 6.3	84	No	Frailty	Physical activity, location	Accelerometer	Waist	-	-	Feasibility	To promote physical activity
51	Martínez-Ramírez A	2015	Spain	Frailty assessment based on trunk kinematic parameters during walking	Yes	Yes	Observational study	Older adults	-	75.4 ± 6.1	718	No	Frailty	Gait characteristics	3D acceleration, 3D rate of turn (rate gyro) and 3D magnetometry	Lumbar spine	Decision tree	Sensitivity, Specificity, Accuracy, AUC	Feasibility	To predict frailty
52	Huisingh-Scheetz M,	2018	USA	The Relationship Between Physical Activity and Frailty Among U.S. Older Adults Based on Hourly Accelerometry Data	Yes	Yes	Observational study	Older adults	57-85	71.3; 72.5	651	No	Frailty	Physical activity measures, sleep measures	Accelerometer	Waist	-	-	Feasibility	To promote physical activity
53	Mulasso A	2019	Italy	A comparison between an ICT tool and a traditional physical measure for frailtyevaluation in older adults	Yes	Yes	Observational study	Older adults	≥65	71 ± 6	25	No	Frailty	Physical activity measures	Accelerometer	Waist	-	-	Feasibility	To prevente physical consequences and in monitoring functional status.
54	Zhou H	2019	USA	Instrumented Trail-Making Task: Application of wearable sensor to determine physical frailty phenotypes	Yes	Yes	Observational study	Older adults	≥60	72.8 ± 9.9	61	No	Frailty	Gait characteristics(rotation of ankle)	Accelerometer, Gyroscope, Magnetometer	Angles	-	AUC, Sensitivity, Specificity	Feasibility	To determine physical frailty phenotypes
55	Apsega A	2020	Lithuania	Wearable Sensors Technology as a Tool for Discriminating Frailty Levels During Instrumented Gait Analysis	No	Yes	Observational study	Older adults	≥60	75.1 ± 8	133	No	Frailty	Gait characteristics	Accelerometer, Gyroscope, Magnetometer	Shint, foot	-	AUC	Feasibility	To classify frailty
56	Casilari E,	2015	Spain	Automatic Fall Detection System Based on the Combined Use of a Smartphone and a Smartwatch	No	Yes	Application design study	-	-	-	-	-	-	Body acceleration data	Accelerometer, Gyroscope	Waist	-	Sensitivity, Specificity	Feasibility	Fall Detection
57	Rakhman ZA	2014	Indonesia	u-F ASt: Ubiquitous Fall Detection and Alert System for Elderly People in Smart Home Environment	No	Yes	Application design study	Older adults	-	-	-	-	-	Body acceleration data	Accelerometer, Gyroscope	Chest	-	Sensitivity, Specificity, Precision, Accuracy	Feasibility	Fall Detection
58	Ahsan	2017	Korea	Quantitative Assessment of Balance Impairment for Fall-Risk Estimation Using Wearable Triaxial Accelerometer	No	Yes	Observational study	Older adults	-	72.87 ± 8	23	Yes	-	Body acceleration data	Accelerometer	Waist	Multiple Linear Regression, Lasso Regularized Linear Regression, Decision tree	RMSE	Feasibility	Fall-risk prediction
59	Howcroft J	2017	Ottawa	Prospective Fall-Risk Prediction Models for Older Adults Based on Wearable Sensors	No	Yes	Application design study	Older adults	≥65	75.2 ± 6.6	75	Yes	-	Plantar pressure, accelerometer data	Pressure-sensing insoles, Accelerometer	Head, pelvis, shanks	Neural network, Naïve Bayesian, Support Vector Machines	Accuracy, Sensitivity, Specificity	Feasibility	Fall-risk prediction
60	Greene BR	2017	Ireland	Fall Risk Assessment Through Automatic Combination of Clinical Fall Risk Factors and Body-Worn Sensor Data	Yes	Yes	Application design study	Older adults	≥65	74.15 ± 7.0	422	Yes	-	Mediolateral shank angular velocity signa	Accelerometer, Gyroscope	Shank	k-Nearest Neighbor, Support Vector Machines, Random Forest	Accuracy, Specificity, Sensitivity, F1-score, Matthews Correlation Coefficient (MCC)	Feasibility	Fall-risk prediction
61	Drover D	2017	Canada	Faller Classification in Older Adults Using WearableSensors Based on Turn and Straight- WalkingAccelerometer-Based Features	Yes	Yes	Application design study	Older adults	≥65	74.15 ± 7.0	76	Yes	-	Acceleration data	Accelerometer	Legs, pelvis	k-Nearest Neighbor, Support Vector Machines, Random Forest	Accuracy, Specificity, Sensitivity, F1-score	Feasibility	To classify prospective fallers in elderly populations before a fall occurs
62	Howcroft J	2018	Canada	Prospective elderly fall prediction by older-adult fall-risk modeling with feature selection	Yes	Yes	Application design study	Elderly without prior falls	75.2±6.6			Yes	-	Acceleration data, plantar pressure	Accelerometer, Pressure-sensing insoles	Left and right shanks, pelvis, head	k-Nearest Neighbor, Support Vector Machines, Random Forest	Accuracy, Sensitivity, Specificity, Matthew's Correlation Coefficient(MCC), F1-Score	Feasibility	Elderly fall prediction
63	Ghahramani M	2019	Australia	Body postural sway analysis in older people with different fall histories	Yes	Yes	Application design study	Older adults, including non-fallers, single fallers, and multiple fallers	61-95	80.4 ± 7.09	86	Yes	-	Gait characteristics	Accelerometer	Lower back	Gaussian Mixture Models, Expectation-Maximisation, Minimum Message Length	SenSitivity, Specificity, AUC	Feasibility	To diagnose balance disorders through postural sway analysis and identify older people at higher risk of falling
64	Buisseret F	2020	Belgium	Timed Up and Go and Six-Minute Walking Tests with Wearable Inertial Sensor: One Step Further for the Prediction of the Risk of Fall in Elderly Nursing Home People	Yes	Yes	Application design study	Older adults	≥65	83.2 ± 8.2; 83.0 ± 8.3	153	Yes	-	Gait characteristics	Accelerometer, Gyroscope, magnetometer, temperature sensor	lumbar region	Convolutional Neural Network	Accuracy, Specificity, Sensitivity, AUC	Feasibility	To predict the risk of falls in the elderly
65	Yu L	2021	China	Assessing elderly's functional balance and mobility via analyzing data from waist-mounted tri-axial wearable accelerometers in timed up and go tests.	No	Yes	Application design study	Older adults	＞65	72.12± 6.99	85	Yes	-	Step count, Gait characteristics	Accelerometer	Waist	Elasticnet Regression, Ridge Regression, Lasso Regression, Decision tree	Accuracy, Precision, Sensitivity, Specifcity, F1-score	Feasibility	To assesse elderly’s functional balance and mobility
66	Lockhart TE	2021	USA	Prediction of fall risk among community-dwelling older adults using a wearable system	Yes	Yes	Application design study	Community-dwelling elderly persons	-	74.3± 7.6	171	Yes	-	Gait characteristics	Inertial Measurement Unit	Chest	Random Forest	Accuracy, Sensitivity, Specifcity	Feasibility	Predict future falls risk
67	Choi J	2021	USA	Wearable Sensor-Based Prediction Model of Timed up and GoTest in Older Adults	Yes	Yes	Application design study	Older adults	60-85		37	Yes	-	Acceleration data (three-dimensional acceleration)	Accelerometer	Pelvis, feet	Elastic Net, Ridge Regression	Mean Square Prediction Error, RMSE, Mean Absolute Prediction Error	Feasibility	Assessment of elderly’s functional balance and mobility
68	Wu S	2022	China	MhNet: Multi-scale spatio-temporal hierarchical network for real-time wearable fall risk assessment of the elderly	No	Yes	Application design study	Older adults	＞65	74.5 ± 6.7	50	Yes	-	Plantar pressure	Pressure-sensing insoles	Positioned within the insoles	Domain Adaptive Neural Network, Convolutional Neural NetworkMultilayer Perceptron，Long Short-Term Memory	Accuracy, Sensitivity	Feasibility	Real-time assessment of elderly fall risk, with the aim of preventing falls through gait habit adjustment and medical interventio
69	Tunca C	2020	Turkey	Deep Learning for Fall Risk Assessment With Inertial Sensors: Utilizing Domain Knowledge in Spatio-Temporal Gait Parameters	No	Yes	Application design study	Older adults	-	76.8 ± 10.3	90	No	Neurological disorders	Gait characteristics	Accelerometer, Gyroscope	Foot	Support Vector Machine, Random forest, Multilayer Perceptron, hidden Markov model, Long Short-Term Memory Neural Networks	Accuracy, ROC Curve, AUC	Feasibility	Prediction of fall risk for elderly populations
70	Duscha BD	2018	USA	Effects of a 12-week mHealth program on peak VO2 and physical activity patterns after completing cardiac rehabilitation: A randomized controlled trial	Yes	Yes	RCT	Older adults	-	59.9 ± 8.1; 66.5 ± 7.2	32	No	-	Physical activity measures	-	-	-	-	Effectiveness	To increase physical activity level, maintenance or increase in peak VO2
71	Henriksen A	2018	Norway	Using Fitness Trackers and Smartwatches to Measure Physical Activity in Research: Analysis of Consumer Wrist-Worn Wearables	Yes	No	Systematic review	-	-	-	-	-	-	-	-	-	-	-	Availability	-
72	Lyons EJ	2017	USA	Feasibility and Acceptability of a Wearable Technology Physical Activity Intervention With Telephone Counseling for Mid-Aged and Older Adults: A Randomized Controlled Pilot Trial	Yes	Yes	RCT	Older adults	55-79	61.48 ± 5.60	40	Yes	-	Physical activity measures	-	Thigh	-	-	Feasibility, acceptability, effectiveness	To increase physical activity, reduce sedentary behavior
73	Thompson WG	2014	USA	‘‘Go4Life’’ exercise counseling, accelerometer feedback, and activity levels in older people§	Yes	Yes	RCT	Older adults	≥65	79.1 ± 8.0; 79.8 ±6 .0	49	Yes	-	Physical activity measures, step count	Accelerometer	Band	-	-	Effectiveness	To increase light to moderate physical activity levels in order to improve overall health
74	Heo NJ	2020	USA	Chronic kidney disease and undiagnosed atrial fbrillation in individuals with diabetes	No	Yes	Observational study	Older adults	＞65	70.9 ± 6.7	608	No	With at least one comorbidity, has diabetes, no prior diagnosis of AF, atrial flutter, or atrial tachycardia, not on anticoagulation therapy, without an implantable pacemaker, defibrillator, or both, non-dialysis patients.	Electrocardiogram	ECG sensor	Chest	-	-	Feasibility	To idiagnose AF
75	Chan LLY	2023	Australia	Prediction of Incident Depression in Middle-Aged and Older Adults using Digital Gait Biomarkers Extracted from Large-Scale Wrist Sensor Data	Yes	Yes	Observational study	Older adults	-	7.4 ± 1.11	1332	No	Depression	Gait characteristics	Accelerometer	Wrist	Support Vector Machine	-	Feasibility	To predicte incident of depression
76	Kirkendall ES	2022	USA	Feasibility, Acceptability, and Performance of a Continuous Temperature Monitor in Older Adults and Staff in Congregate-Living Facilities	No	Yes	Observational study	Older adults and Staff in Congregate-Living Facilities	-	68.2 ± 22.7	35	Yes	-	Skin temperature	Thermometers	-	-	-	Feasibility, acceptability	To monitor temperature
77	Fabritz L	2022	Germany	Remote Design of a Smartphone and Wearable Detected Atrial Arrhythmia in Older Adults Case Finding Study:Smart in OAC – AFNET 9	Yes	Yes	Observational study	Older adults	≥65	-	-	Yes	-	Heart rate,rhythm	Plethysmographic, Accelerometer, ECG sensor	Wrist	-	-	Feasibility	To assess the effectiveness of wearable-based atrial arrhythmia screening to facilitate timely initiation of anticoagulation and other interventions in high-risk populations, improving outcomes
78	Park HK	2022	Korea	A wearable electromyography-controlled functional electrical stimulation system improves balance, gait function, and symmetry in older adults	Yes	Yes	RCT	Older adults	＞65	65–84	29	Yes	-	Operation of muscles, gait parameters	ECG sensor/EEG	Limb	-	-	Feasibility	To improve balance and gait, increase speed and cadence, enhance muscle symmetry, reduce coactivation of muscles
79	Chang CH	2023	China	A novel smart somatosensory wearable assistive device for older adults' home rehabilitation during the COVID-19 pandemic	Yes	Yes	Mixed methods	Older adults	60 - 83	69.3	25	Yes	-	Operation of muscles and nerves	EMG Sensor	Limb	-	-	Usability	To enhance physical activity
80	Seok JW	2022	Korea	Feasibility and efficacy of TouchCare system using application for older adults living alone: a pilot pre-experimental study	Yes	Yes	Observational study	Older adults living alone	≥65	77.3 ± 3.8	111	Yes	-	Physical activity measures	Gyroscope, Accelerometer, GPS	Wrist	-	-	Acceptability, feasibility, effectiveness	To improve nutritional status, enhance fall efficacy, manage chronic pain, alleviate depressive symptoms, promote physical activity.
81	Lee SH	2023	Korea	Exercise with a wearable hip-assist robot improved physical function and walking efficiency in older adults.	No	Yes	RCT	Community-dwelling elderly persons	-	75.93 ± 5.53; 75.73± 4.10	60	Yes	-	Gait parameters, kinematics, kinetics, muscle activity, cardiopulmonary metabolic energy efficiency	EMG Sensor	Limb	-		Effectivenes	To improve physical function and walking efciency in older adults
82	Shin JH	2023	Korea	Effect of 4-weeks exercise program using wearable hip-assist robot (EX1) in older adults: one group pre- and post- test	Yes	Yes	Observational study	Older adults	＞65	76.38 ± 4.97	21	Yes	-	Gait parameters	EMG Sensor, IMU	Waist	-	-	Feasibility	To improve functional gait in older adults
83	Kim HJ	2022	Korea	Recognition of Gait Patterns in Older Adults Using Wearable Smartwatch Devices: Observational Study	Yes	Yes	Observational study	Older adults	-	80.4 ± 6.5	39	Yes	-	Gait characteristics	-	Wrist	Convolutional Neural Network, Long Short-Term Memory	Accuracy, F1-score	Feasibility	To recognize gait patterns in older adults, especially hand motions related to neurodegenerative diseases
84	Garcia-Moreno FM	2022	Spain	A machine learning approach for semi-automatic assessment of IADL dependence in older adults with wearable sen	Yes	Yes	Application design study	Older adults	＞65		79	Yes	-	Accelerometer, heart rate, Electrocardiograph sensor, skin temperature	Accelerometer, Gyroscope	Wristband	k-Nearest Neighbors, Random Forest, Support Vector Machines	F1-score, Sensitivity, Specificity	Feasibility	To assess and predict the dependence of older adults when performing IADLs through automated means
85	Wong AKC	2024	China	Exploring the Experiences of Community-Dwelling Older Adults on Using Wearable Monitoring Devices With Regular Support From Community Health Workers, Nurses, and Social Workers: Qualitative Descriptive Study	Yes	Yes	Application design study	Community-dwelling elderly persons	≥60	-	22	Yes	-	-	-	-	-	-	Feasibility	-
86	Zadka A	2024	Israel	A wearable sensor and machine learning estimate step length in older adults and patients with neurological disorders.	Yes	Yes	Application design study	Older adults	-	74.03 ± 6.73	472	No	Neurological disorders	-	Accelerometer, Gyroscope	Lower back	Linear Regression, Regression Tree, Support Vector Machine, K-Nearest Neighbors, Extreme Gradient Boosting	RMSE	Feasibility	To estimate step length for diagnostic and health monitoring purposes
87	Koivunen K	2023	Finland	Autonomic nervous system and postural control regulation during orthostatic test as putative markers of physical resilience among community-dwelling older adults.	Yes	Yes	Application design study	Community-dwelling elderly persons	≥75	-	689	Yes	-	Blood pressure , heart rate, respiratory rate, postural sway	Accelerometer, EMG Sensor	Leg,thigh,chest	-	-	Feasibility	To quantif older adults' physical resilience
88	Kerstiens S	2023	USA	Technology-assisted behavioral intervention to encourage prehabilitation in frail older adults undergoing surgery: Development and design of the BeFitMe™ Apple Watch app.	Yes	Yes	Application design study	Older adults	＞50	-	-	No	Frailty	Physical activity measures, step count, heart rate	-	Wrist	-	-	Feasibility, usability, accessibility	To encourage prehabilitation in frail older adults undergoing surgery
89	Zhang Y	2022	Belgium	Can Wearable Devices and Machine Learning Techniques Be Used for Recognizing and Segmenting Modified Physical Performance Test Items?	No	Yes	Application design study	Young adults (mimicking the movement behavior of Older adults)	-	-	8	No	Heart Disease	Physical activity measures	Accelerometer, Gyroscope	Wrist, ankles	Dilated TCN models, Incep V1-GRU model, Support Vector Machine	F1-score, F1@K	Feasibility	To recognizing and segmenting modified physical performance
90	Bailey DP	2024	UK	The frail-LESS (LEss sitting and sarcopenia in frail older adults) remote intervention to improve sarcopenia and maintain independent living via reductions in sedentary behaviour: findings from a randomised controlled feasibility trial	Yes	Yes	Mixed methods	Older adults	≥65	74 ± 6.0	198	No	Frailty	Physical activity measures	-	Wrist	-	-	Feasibility, acceptability, safety	To improve sarcopenia and independent living in older adults with frailty.
91	Muñoz Esquivel K	2024	Ireland	Factors Influencing Continued Wearable Device Use in Older Adult Populations: Quantitative Study	Yes	Yes	Retrospective study	Older adults	≥65	70.52 ± 5.65	65	Yes	-	Physical activity measures	Accelerometer	Wrist	Random Forest	Accuracy	Acceptability, usability	To understand the factors that most influence whether an older adult will continue to use a wearable device, promoting remote healthcare services such as rehabilitation
92	Oliveira LKR	2023	Brazil	Wearable-based assessment of anticipatory postural adjustments during step initiation in patients with knee osteoarthritis.	No	Yes	Application design study	-	≥50	58.80 ± 5.08; 55.50 ± 5.44	35	No	Knee osteoarthritis (KOA)	Accelerations of the center of mass, Camer/Video Frames	Accelerometer	Center of body	-	-	Feasibility	To validate assess APAs during gait initiation in individuals with KOA
93	Lee WJ	2021	China	Active wearable device utilization improved physical performance and IGF-1 among community-dwelling middle-aged and older adults: a 12-month prospective cohort study.	Yes	Yes	Retrospective study	Community-dwelling adults aged	50-85	64.9 ± 6.6	319	Yes	-	Step count	-	-	-	-	Feasibility	To increase walking speed
94	Salis F	2023	Italy	A multi-sensor wearable system for the assessment of diseased gait in real-world conditions.	Yes	Yes	Application design study	Older adults	-	-	-	No	Diseased gait	Gait characteristics	IMU, Pressure-sensitive resistors (PSRs), range sensors	Foot, lower back	-	ME (ME%): mean error (mean percentage error); MDE (MDE%), median error (median percentage error)	Feasibility	To diagnosis individuals with diseased gait
95	Low CA	2024	USA	Associations between performance-based and patient-reported physical functioning and real-world mobile sensor metrics in older cancer survivors: A pilot study	Yes	Yes	Pilot study	Older adults	≥65	73.35 ± 4.87; 73.24 ± 4.82	40	No	Cancer	Physical activity measures, gait characteristics, heart rate,sleep measures	-	Wrist	-	-	Feasibility	To estimate physical functioning among older cancer survivors
96	Iaboni A	2021	Canada	Wearable multimodal sensors for the detection of behavioral and psychological symptoms of dementia using personalized machine learning models.	Yes	Yes	Observational study	Older adults	≥65	78.9 ± 8.9	17	No	Dementia	Physical activity measures, blood volume pulse, electrodermal activity, skin temperature	Accelerometer, Blood-volume pulse sensor, Electrodermal activity, Thermometer	Wrist	Personalized machine learning models	-	Feasibility	To detecte individual patterns of BPSD
97	Mancioppi G	2023	Italy	Mild cognitive impairment identification based on motor and cognitive dual-task pooled indices.	No	Yes	Application design study	Older adults	-	-	44	No	Mild neurocognitive disorder (MND) , mild cognitive impairment (MCI),subjective cognitive impairment (SCI)	Physical activity measures	IMU, Gyroscope	Hand, foot	Logistic Regression Analysis	Sensitivity, Specificity, Accuracy, Recall, Precision	Feasibility	To identify individuals with mild cognitive impairment (MCI) and subjective cognitive impairment (SCI)
98	Camp N	2022	UK	Perceptions of In-home Monitoring Technology for Activities of Daily Living: Semistructured Interview Study With Community-Dwelling Older Adults.	Yes	Yes	Qualitative study	Community-dwelling elderly persons	≥55	-	32	Yes	-	-	-	-	-	-	Acceptability	-
99	Park J	2023	Korea	Development of a Gait Feature-Based Model for Classifying Cognitive Disorders Using a Single Wearable Inertial Sensor.	Yes	Yes	Application design study	Community-dwelling elderly persons	≥60	72.7 ± 5.1; 75.7 ± 5.7	595	No	MCI, Dementia	Gait characteristics	Accelerometer, Gyroscope	Center of body	Logistic Regression Analysis	AUC, Sensitivity, Specificity	Feasibility	To screen and monitor cognitive disorders in older adults
100	Han D	2023	USA	A Smartwatch System for Continuous Monitoring of Atrial Fibrillation in Older Adults After Stroke or Transient Ischemic Attack: Application Design Study.	Yes	Yes	Application design study	Older adults	≥50	-	90	No	Stroke	Heart rate, atrial fibrillation	PPG, Accelerometer	Wrist	-	-	Feasibility	To monitor atrial fibrillation in older adults
101	Mughal F	2022	Australia	Fitbits for Monitoring Depressive Symptoms in Older Aged Persons: Qualitative Feasibility Stud	No	Yes	Qualitative study	Older adults	-	68.58 ± 3.48	12	Yes	-	-	-	-	-		Feasibility, acceptability	To monitor mental health monitoring of older aged people
102	Abbas M	2023	France	Data-driven systems to detect physical weakening from daily routine: A pilot study on elderly over 80 years old	No	Yes	Application design study	Older adults	≥80	-	-	Yes	-	Step count, sleep measures, heart rate	Accelerometer	Body trunk	-	Accuracy, Sensitivity, Specificity	Feasibility	To detect physical weakening from daily routine
103	Ram M	2023	UK	A Novel Smart Shoe Instrumented with Sensors for Quantifying Foot Placement and Clearance during Stair Negotiation.	Yes	Yes	Application design study	Older adults	-	70.72 ± 4.0	25	Yes	-	Foot placement, foot clearance	-	Head, pelvis, left, right shanks	-	-	Feasibility	To assess and reduce the risk of falls during stair negotiation by quantifying foot placement and clearance
104	Howcroft J	2016	Canada	Wearable-Sensor-Based Classification Models of Faller Status in Older Adults	No	Yes	Application design study	Community-dwelling elderly persons	≥60	75.5 ± 6.7	100	Yes	-	Gait parameters, plantar-pressure	Accelerometer, pressure-sensing insoles	Head, pelvis, left, right shanks	Neural Network, Naïve Bayesian, Support Vector Machine	Accuracy, Specificity, Sensitivity, F1-score	Feasibility	To assesse of fall risk in older adults
105	Wang J	2016	USA	Mobile and Wearable Technology Needs for Aging in Place: Perspectives from Older Adults and Their Caregivers and Providers.	Yes	Yes	Qualitative study	Older adults and their caregivers and providers	86-90		29	Yes	-	-	-	-	-	-	Acceptability	-
106	Joseph B	2016	USA	Upper-Extremity Function Predicts Adverse Health Outcomes among Older Adults Hospitalized for Ground-Level Falls.	Yes	Yes	Application design study	Older adults	≥65	79 ± 9	101	No	-	Upper-Extremity Function	Gyroscope	Arm	-	-	Feasibility	To predict adverse health outcomes in bedbound older adults admitted to hospital due to ground-level fall injuries
107	Batsis JA	2016	USA	Use of a Wearable Activity Device in Rural Older Obese Adults: A Pilot Study.	Yes	Yes	Mixed methods	Older adults	≥65	73.4 ± 4.0	8	No	Obesity	Physical activity measures, step count	-	-	-	-	Feasibility, satisfaction, acceptability	To support behavioral change, increase physical activity, and self-monitoring
108	Mercer K	2016	Canada	Acceptance of Commercially Available Wearable Activity Trackers Among Adults Aged Over 50 and With Chronic Illness: A Mixed-Methods Evaluation.	Yes	Yes	Mixed methods	Older adults	≥50	64 (52-84)	32	No	Chronic illness, including vascular disease, diabetes, arthritis, and osteoporosis	Step count, sleep mesures, heart rate	-	Wrist	-	-	Usability, effectivenes	To increase physical activity levels and promote a healthier lifestyle
109	Toosizadeh N	2016	USA	Upper-Extremity Dual-Task Function: An Innovative Method to Assess Cognitive Impairment in Older Adults	Yes	Yes	Mixed methods	Older adults	≥65	83 ± 10.0	67	No	Cognitively impaired	Upper-extremity function, gait parameters	Accelerometer, Gyroscope	Arm	-	-	Feasibility	To assess cognitive impairment in older adults
	RCT：Randomized Controlled Trial; AF：Atrial Fibrillation; COPD：Chronic Obstructive Pulmonary Disease; MCI：Mild Cognitive Impairment; EMG：Electromyography; EDA：Electrodermal activity; SVM: Support Vector Machine; ECG: Electrocardiogram ; IMU:Inertial measurement unit.
